# Supplementary material for: HLA typing from RNA-Seq sequence reads
Source: Genome Med. 2012 Dec 22;4(12):102. doi: 10.1186/gm403 (PMC4064318; doi:10.1186/gm403)
Supplement: Additional file 2 — Additional tables. Table S1: Number of alleles containing at least one f-mer, which is unique for this nucleotide sequence when compared with all alleles within a locus. Table S2: Accuracy of seq2HLA in determining the HLA class I type of the 50 Montgomery test samples using different mapping parameters. Table S3: HLA class I types of the 50 Montgomery test samples. Table S4: Sensitivity versus specificity of different mapping and technical parameters. Table S5: Number of true predictions, false predictions and missed alleles per allelic group. Table S6: Accuracy of seq2HLA in determining the HLA class II type of the 50 Montgomery test samples using the optimal mapping parameter. Table S7: HLA class II types of the 50 Montgomery test samples. Table S8: HLA class I (A) and class II (B) types of nine previously un-typed CEU HapMap individuals. Table S9: Predicted HLA class I types of 77 normal lung derived from Korean individuals. [file gm403-S2.XLSX]

## Sheet: Index
Supplement
S1	To evaluate the trade-offs between read length “f” and HLA-typing, we computed the number of unique length of oligonucleotides in each HLA sequence. For each locus, we created all possible f-mers of each HLA exon 2 and 3 sequence. These reads were aligned using bowtie to the respective reference sequences (class I or II) using the mapping parameter –m1 (report only unique mappings). To account fo…
S2	Accuracy of seq2HLA in calling the 2-digit HLA class I types of the 50 Montgomery test samples comparing different mapping parameters.
S3	Previously reported and predicted HLA class I types of the 50 Montgomery test samples. For better visualization the homozygous loci (w.r.t. to the 2-digit resolution) are marked in brown. Truely called homozygosities are marked in green and wrongly called alleles as well as wrongly determined homozygosities (missed alleles) are marked in red.
S4	Sensitivity versus specifity and confidence scores of seq2HLA when calling the 2-digit HLA class I types of the 50 CEU HapMap individuals comparing different mapping and technical parameters.
S5	Number of true predictions, false predictions and missed allelels per allelic group.
S6	Accuracy of seq2HLA in calling the 2-digit HLA class II types of the 50 Montgomery test samples using the previously determined optimal mapping parameter.
S7	Previously reported and predicted HLA class II types of the 50 50 Montgomery test samples. For better visualization the homozygous loci (w.r.t. to the 2-digit resolution) are marked in brown. Truely called homozygosities are marked in green and wrongly called alleles as well as wrongly determined homozygosities (missed alleles) are marked in red. Evaluation was not possible, where the PCR-SSO typ…
S8	Predicted HLA class I (A) and class II (B) types of the nine previously untyped CEU HapMap individuals.
S9	Predicted HLA class I types of 77 normal lung derived from Korean individuals.

## Sheet: Table S1
	mismatches
	f=37 nt			f=100 nt
HLA locus	0	1	2	0	1	2
A	922/1635 (56.4%)	20/1635 (1.2%)	3/1635 (0.2%)	1219/1635 (74.6%)	51/1635 (3.2%)	12/1635 (0.7%)
B	908/2247 (40.4%)	11/2247 (0.5%)	2/2247 (0.09%)	1338/2247 (59.5%)	86/2247 (3.8%)	13/2247 (0.6%)
C	669/1248 (53.6%)	11/1248 (0.9%)	1/1248 (0.08%)	900/1248 (72.1%)	29/1248 (2.3%)	6/1248 (0.5%)
Class I	2499/ 5130 (48.7%)	42/ 5130 (0.8%)	6/ 5130 (0.1%)	3457/ 5130 (67.4%)	166/ 5130 (3.2%)	31/ 5130 (0.6%)

## Sheet: Table S2
Parameter	Locus	Correct predictions	False predictions	Missed alleles	True homozygosities
av2	HLA-A	98% (98/100)	1% (1/100)	1% (1/100)	100% (10/10)
	HLA-B	93% (93/100)	6% (6/100)	1% (1/100)	75% (6/8)
	HLA-C	9% (90/100)	1% (1/100)	9% (9/100)	94.1% (16/17)
	All loci	93.7% (281/300)	2.65% (8/300)	3.65% (11/300)	91.4% (32/35)
av1	HLA-A	98% (98/100)	1% (1/100)	1% (1/100)	100% (10/10)
	HLA-B	97% (97/100)	3% (3/100)	0% (0/100)	75% (6/8)
	HLA-C	96% (96/100)	1% (1/100)	3% (3/100)	100% (17/17)
	All loci	97% (291/300)	1.7% (5/300)	1.3% (4/300)	94.3% (33/35)
av0	HLA-A	98% (98/100)	1% (1/100)	1% (1/100)	100% (10/10)
	HLA-B	94% (94/100)	6% (6/100)	0% (0/100)	62.5% (5/8)
	HLA-C	97% (97/100)	1% (1/100)	2% (2/100)	94.1% (16/17)
	All loci	96.3% (289/300)	3% (8/300)	0.33% (3/300)	88.6% (31/35)
m1v2	All loci	30.3% (91/300)	69.3% (208/300)	0.33% (1/300)	0% (0/35)

## Sheet: Table S3
		HLA typing by de Bakker et al						Predictions with seq2HLA
		HLA - A		HLA - B		HLA - C		HLA – A				HLA - B				HLA - C
Sample ID*	CEU HapMap individual							A1	p	A2	p	B1	p	B2	p	C1	p	C2	p
1671_5	NA11918	A*02:01	A*01:01	B*07:02	B*44:02	C*07:01	C*05:01	A*01	0.00968279	A*02	0.0169417	B*07	0.0459961	B*44	0.00278967	C*05	0.00110265	C*07	0.0292488
1974_1	NA07051	A*68:xx	A*02:01	B*07:02	B*15:01	C*07:02	C*03:03	A*68	0.000236287	A*02	0.00195895	B*07	0.0344806	B*15	0.0133033	C*03	0.0115186	C*07	0.00956929
1974_2	NA07357	A*24:02	A*01:01	B*39:06	B*08:01	C*07:02	C*07:01	A*01	0.0112819	A*24	0.0155927	B*08	0.0151803	B*39	0.00518678	C*07	7.21645e-15	homoz("C*12")	0.0002482
1974_3	NA10847	A*25:01	A*03:01	B*08:01	B*18:01	C*07:01	C*12:03	A*25	0.0169766	A*03	0.035943	B*08	0.00447334	B*18	1.45104e-05	C*07	7.48892e-09	C*12	0.0484484
1974_5	NA10851	A*24:02	A*01:01	B*40:01	B*08:01	C*03:04	C*07:01	A*01	0.0116264	A*24	0.0151293	B*08	0.00691015	B*40	0.0681768	C*07	7.45822e-07	C*03	0.00916829
1974_6	NA11829	A*02:01	A*02:01	B*44:02	B*15:01	C*05:01	C*03:04	A*02	2.37156e-08	homoz("A*26")	0.0674882	B*44	0.00229101	B*15	0.0250016	C*05	0.0133227	C*03	0.0107395
1974_7	NA11830	A*02:01	A*02:01	B*14:02	B*14:01	C*08:02	C*08:02	A*02	4.78471e-10	homoz("A*24")	0.020272	B*14	3.88578e-14	homoz("B*55")	0.048859	C*08	0.0123006	homoz("C*14")	0.000371
1982_8	NA11881	A*26:01	A*03:01	B*07:02	B*07:02	C*07:02	C*07:02	A*26	0.0600332	A*03	0.0337973	B*07	0.00127208	homoz("B*37")	1.3e-05	C*07	6.58889e-07	homoz("C*04")	0.0005063
2003_6	NA12155	A*01:01	A*02:01	B*08:01	B*44:02	C*07:01	C*05:01	A*01	0.000818587	A*02	0.00311437	B*08	0.0165359	B*44	0.000717268	C*07	0.0662757	C*05	0.108737
2003_7	NA12156	A*01:01	A*11:01	B*51:01	B*50:01	C*15:02	C*06:06	A*01	0.00407906	A*11	0.00743949	B*50	0.237105	B*51	0.0686168	C*15	0.0483076	C*06	0.13319
2005_1	NA11920	A*02:01	A*02:01	B*44:02	B*55:xx	C*03:05	C*05:01	A*02	1.06293e-06	homoz("A*03")	0.232952	B*44	0.000369524	B*55	0.048684	C*05	0.00181097	C*03	0.017683
2005_5	NA11992	A*02:01	A*01:01	B*35:01	B*08:01	C*04:01	C*07:01	A*01	0.000179356	A*02	0.00505968	B*08	0.000178835	B*35	0.00602953	C*04	8.25235e-06	C*07	0.0187165
2005_6	NA11993	A*29:02	A*26:01	B*44:03	B*44:02	C*05:01	C*16:01	A*29	0.000572823	A*26	0.351908	B*44	0.00016346	B*40	0.107873	C*05	0.0591532	homoz("C*16")	0.460325
2005_7	NA12234	A*32:01	A*11:01	B*40:02	B*44:03	C*15:02	C*16:01	A*32	0.00021383	A*11	0.00527573	B*44	1.94316e-06	B*40	0.261059	C*15	0.000233862	C*16	0.0276698
2036_1	NA06994	A*02:01	A*32:01	B*40:02	B*08:01	C*02:02	C*07:01	A*32	0.000287085	A*02	0.00416967	B*08	0.0004471	B*40	0.0247386	C*02	0.00136084	C*07	0.0149072
2036_2	NA07000	A*02:01	A*68:01	B*44:02	B*40:01	C*03:04	C*07:04	A*68	0.000214268	A*02	0.0022862	B*44	0.00130586	B*40	0.0132809	C*07	8.5855e-06	C*03	0.00825765
2036_3	NA07346	A*03:01	A*03:01	B*35:03	B*35:01	C*04:01	C*04:01	A*03	0.000100576	homoz("A*24")	0.0012647	B*35	0.000927902	homoz("B*51")	0.947274	C*04	1.43319e-12	homoz("C*03")	0.0025695
2036_5	NA07347	A*26:01	A*30:02	B*44:02	B*18:01	C*05:01	C*05:01	A*26	0.155748	A*30	0.00168708	B*18	1.60841e-06	B*44	0.000268831	C*05	0.00415181	homoz("C*16")	0.0003622
2036_6	NA06985	A*03:01	A*02:01	B*07:02	B*57:01	C*07:02	C*06:02	A*03	0.00924159	A*02	0.001577	B*57	3.39299e-07	B*07	0.0250681	C*06	0.0135436	C*07	0.0188129
2208_1	NA12717	A*01:01	A*02:01	B*08:01	B*07:02	C*07:01	C*07:02	A*01	0.000127101	A*02	0.00511687	B*08	0.000334771	B*07	0.0126691	C*07	5.77316e-15	homoz("C*03")	0.018646
2208_2	NA11831	A*01:01	A*03:01	B*08:01	B*07:02	C*07:01	C*07:02	A*01	0.00183282	A*03	0.00911272	B*08	0.00262679	B*07	0.00340546	C*07	0	homoz("C*04")	0.277699
2208_5	NA12144	A*03:01	A*02:01	B*35:01	B*44:02	C*04:01	C*07:04	A*03	0.00524941	A*02	0.00138167	B*44	0.00386796	B*35	0.00864075	C*04	0.000544481	C*07	0.0428168
2208_6	NA11832	A*32:01	A*02:01	B*40:02	B*27:05	C*02:02	C*07:04	A*32	0.000370301	A*02	0.00568994	B*27	1.79538e-07	B*40	0.123813	C*02	0.00017864	C*07	0.00853536
2208_7	NA11840	A*02:01	A*02:01	B*27:05	B*57:01	C*02:02	C*06:02	A*02	1.76721e-10	homoz("A*03")	0.0236467	B*27	7.06892e-06	B*57	0.000148168	C*02	0.0173761	C*06	0.0728346
2208_8	NA12249	A*25:01	A*02:01	B*44:02	B*40:01	C*03:04	C*05:01	A*25	0.000207531	A*02	0.00268441	B*44	3.58169e-05	B*40	0.0099172	C*05	0.00749408	C*03	0.0130954
2250_2	NA12760	A*23:01	A*24:02	B*44:03	B*51:01	C*14:02	C*04:01	A*24	0.00270484	homoz("A*33")	0.0023176	B*44	0.000580217	B*51	0.0109995	C*04	0.000250773	C*14	0.0754859
2257_8	NA12761	A*24:02	A*01:01	B*07:02	B*08:01	C*07:01	C*07:02	A*01	0.00131045	A*24	0.0128273	B*08	0.00239373	B*07	0.00450195	C*07	4.54636e-13	homoz("C*04")	0.0066532
2262_8	NA12762	A*02:01	A*02:01	B*51:01	B*44:02	C*14:02	C*05:01	A*02	4.79436e-10	homoz("A*03")	0.0026634	B*44	0.00185258	B*51	0.0165812	C*05	0.0330752	C*14	0.016326
2354_1	NA12751	A*01:01	A*02:01	B*08:01	B*07:02	C*07:01	C*07:02	A*01	0.000551801	A*02	0.00266515	B*08	0.00342639	B*07	0.00337032	C*07	9.09273e-14	homoz("C*04")	0.550822
2420_1	NA12750	A*31:01	A*02:01	B*15:01	B*07:02	C*03:03	C*07:02	A*31	0.000193622	A*02	0.00477168	B*07	0.0190381	B*15	0.00948564	C*03	0.00872146	C*07	0.0105206
2420_2	NA12763	A*01:01	A*03:01	B*08:01	B*07:02	C*07:01	C*07:02	A*01	0.00432408	A*03	0.0111495	B*08	0.00321544	B*07	0.00159553	C*07	0	homoz("C*04")	0.190358
2420_3	NA12815	A*01:01	A*24:02	B*08:01	B*55:01	C*07:01	C*07:02	A*24	0.135442	A*01	0.0760467	B*08	0.0691545	B*07	0.101551	C*07	0	homoz("C*04")	0.0473227
2527_7	NA12813	A*29:02	A*24:02	B*44:03	B*57:01	C*16:01	C*06:02	A*29	0.000769538	A*24	0.0499604	B*57	1.75984e-07	B*44	0.00019479	C*06	0.00346751	C*16	0.0379329
2589_8	NA12873	A*24:02	A*03:01	B*39:06	B*07:02	C*07:02	C*07:02	A*24	0.0102502	A*03	0.0159922	B*39	0.0242939	B*07	0.0205844	C*07	0	homoz("C*04")	0.700043
2781_3	NA12043	A*02:06	A*26:01	B*35:01	B*38:01	C*04:01	C*12:03	A*26	0.0934604	A*02	0.00387549	B*38	0.00251389	B*35	0.0583881	C*04	9.72633e-12	homoz("C*12")	0.153415
2787_2	NA12044	A*02:01	A*01:01	B*07:02	B*07:02	C*07:02	C*07:02	A*01	0.000471881	A*02	0.00590141	B*07	0.00327288	homoz("B*37")	0.002193	C*07	2.73019e-07	homoz("C*04")	0.002324
2872_2	NA12003	A*02:01	A*02:01	B*08:01	B*13:02	C*07:01	C*06:02	A*02	3.94458e-10	homoz("A*03")	0.147275	B*13	0.00328388	B*08	0.00287269	C*07	0.0342405	C*06	0.0589156
2872_6	NA11994	A*01:01	A*11:01	B*51:01	B*07:02	C*15:02	C*07:02	A*01	0.0027443	A*11	0.00521301	B*07	0.011076	B*51	0.0173482	C*15	3.22063e-06	C*07	0.00814523
2872_8	NA12891	A*01:01	A*24:02	B*08:01	B*07:02	C*07:01	C*07:02	A*01	0.0119454	A*24	0.0173129	B*08	0.00190975	B*07	0.00241932	C*07	0	homoz("C*08")	0.0014582
2963_6	NA12004	A*24:02	A*02:01	B*07:02	B*07:02	C*07:02	C*07:02	A*24	0.0582972	A*01	0.111057	B*08	0.171423	B*07	0.130727	C*07	1.15463e-14	homoz("C*03")	0.0072057
2992_5	NA12006	A*25:01	A*11:01	B*18:01	B*15:01	C*12:03	C*03:03	A*25	0.0957121	A*11	0.0262582	B*18	6.31724e-06	B*15	0.203902	C*03	0.0581915	C*07	0.356401
2992_6	NA11995	A*01:01	A*01:01	B*57:01	B*08:01	C*06:02	C*07:01	A*01	0.000379334	homoz("A*03")	0.027444	B*57	0.00114486	B*08	0.00360037	C*07	0.00806453	C*06	0.0830143
2992_7	NA12005	A*29:02	A*02:01	B*07:02	B*27:05	C*07:02	C*01:02	A*29	0	A*02	0.00273599	B*27	4.485e-09	B*07	0.00199338	C*01	0.00371561	C*07	0.00901987
3122_7	NA12812	A*02:01	A*02:01	B*44:02	B*44:02	C*05:01	C*05:01	A*02	1.79925e-10	homoz("A*24")	0.0019704	B*44	1.36741e-11	homoz("B*41")	0.0961483	C*05	0.00350708	homoz("C*04")	0.0001634
3122_8	NA12716	A*02:01	A*02:01	B*49:01	B*44:02	C*05:01	C*07:01	A*02	2.76467e-09	homoz("A*03")	0.002819	B*44	0.000103518	B*49	0.380306	C*05	0.0052184	C*07	0.0148335
3125_2	NA12872	A*01:01	A*03:01	B*08:01	B*14:02	C*07:01	C*08:02	A*01	0.0149092	A*03	0.00648931	B*14	0.00425852	B*08	0.0186425	C*08	0.087123	C*07	0.0154367
3125_3	NA12154	A*01:01	A*31:01	B*08:01	B*40:01	C*07:01	C*03:04	A*31	0.0275811	A*01	0.0495696	B*08	0.00343861	B*40	0.0259883	C*03	0.00357766	C*07	0.0103815
3125_5	NA12874	A*02:01	A*24:02	B*35:01	B*51:01	C*04:01	C*14:02	A*24	0.00840846	A*02	0.00135959	B*51	0.0363583	B*35	0.000878463	C*04	0.00129213	homoz("C*14")	0.669076
3125_6	NA12814	A*03:01	A*02:01	B*07:02	B*07:02	C*07:02	C*07:02	A*03	0.000938779	A*02	0.00100685	B*07	0.000686747	homoz("B*35")	0.0130819	C*07	0	homoz("C*14")	0.0048962
3125_7	NA12045	A*02:01	A*11:01	B*44:02	B*35:01	C*05:01	C*04:01	A*11	0.000541032	A*02	0.00289147	B*44	2.31081e-08	B*35	0.0033794	C*04	0.0212773	C*05	0.141993
* ID of the RNA-Seq sample according to Montgomery et al.

## Sheet: Table S4
Parameter	P-Value*	Specificity [%]	Sensitivity [%]
-a -v2	0.044	100	87.5
-a -v1	0.099	100	93.5
-a -v0	0.066	75	92
0	0.033	57.7	48.4
1e6 reads	0.096	87.5	91.6
5e6 reads	0.095	100	92.1
30 nt PE	0.057	100	89.4
37 SE	0	90.5	26.2
exon 2 and 3**	0.094	100	93.4
* The p-value at which the best specificity/sensitivity can be observed
** When mapping against exon 2 and 3 only, the Sens/spec is comparable, but yields 7 wrong predicitions (instead of 5)

## Sheet: Table S5
		HLA typing by de Bakker et al	Predictions with seq2HLA
Locus	HLA-group	total number present in 50 CEU individuals	False predictions	Missed alleles	True predictions
A	A*01	19			19
	A*02	36	1		35
	A*03	11			11
	A*11	5			5
	A*23	1		1	0
	A*24	10			10
	A*25	3			3
	A*26	4			4
	A*29	3			3
	A*30	1			1
	A*31	2			2
	A*32	3			3
	A*68	2			2
B	B*07	21	1		20
	B*08	17			17
	B*13	1			1
	B*14	3			3
	B*15	4			4
	B*18	3			3
	B*27	3			3
	B*35	7			7
	B*38	1			1
	B*39	2			2
	B*40	7			7
	B*44	18	1		17
	B*49	1			1
	B*50	1			1
	B*51	5			5
	B*55	2	1		1
	B*57	4			4
C	C*01	1			1
	C*02	3			3
	C*03	9			9
	C*04	8			8
	C*05	13			13
	C*06	6			6
	C*07	45			45
	C*08	3			3
	C*12	3	1	1	1
	C*14	3		1	2
	C*15	3			3
	C*16	3		1	2
	Sum	300	5	4	291

## Sheet: Table S6
Parameter	Locus	Correct predictions	False predictions	Missed alleles	True homozygosities
av1	HLA-DQA	97.9% (95/97)	1% (1/97)	1% (1/97)	94.4% (17/18)
	HLA-DQB	97.9% (95/97)	1% (1/97)	1% (1/97)	100% (12/12)
	HLA-DRB	90.2% (74/82)	8.5% (8/82)	0% (0/82)	42.9% (3/7)
	All loci	95.7% (264/276)	3.6% (10/276)	0.7% (2/276)	86.5% (32/37)

## Sheet: Table S7
		HLA typing by De Bakker et al						Predictions with seq2HLA
		HLA - DQA1		HLA - DQB1		HLA - DRB1		HLA - DQA1				HLA - DQB1				HLA - DRB1
Sample ID*	CEU HapMap individual							1st allele	p	2nd allele	p	1st allele	p	2nd allele	p	1st allele	p	2nd allele	p
1671_5	NA11918	DQA*03:01	DQA*01:02	DQB*03:01	DQB*06:02	DRB*04:01	DRB*15:01	DQA1*03	3.81861e-12	DQA1*01	0.42202	DQB1*03	0.033188	DQB1*06	0.42202	DRB1*04	2.0365e-08	DRB1*16	0.167435
1974_1	NA07051	DQA*01:02	DQA*03:01	DQB*06:02	DQB*03:01	DRB*1501	DRB*04:01	DQA1*03	0.127274	DQA1*01	0.179773	DQB1*06	0.0713964	DQB1*03	0.276375	DRB1*04	0.0320131	DRB1*16	0.170938
1974_2	NA07357	DQA*03:01	DQA*05:01	DQB*03:02	DQB*02:01	DRB*04:04	DRB*03:01	DQA1*03	0.0127309	DQA1*05	0.25849	DQB1*03	0.00551715	DQB1*02	0.241622	DRB1*03	0.00485463	DRB1*04	0.0178249
1974_3	NA10847	DQA*01:01	DQA*01:01	DQB*05:01	DQB*05:01	DRB*01:01	DRB*01:01	DQA1*01	0	homoz("DQA1*04")	NA	DQB1*05	1.80416e-06	homoz("DQB1*02")	0.0044385	DRB1*01	2.62357e-06	homoz("DRB1*11")	0.0950755
1974_5	NA10851	DQA*03:01	DQA*02:01	DQB*03:02	DQB*03:03	DRB*04:04	DRB*07:01	DQA1*03	0.0784023	DQA1*02	0.175948	DQB1*03	2.90338e-06	homoz("DQB1*02")	0.05748	DRB1*07	2.21674e-05	DRB1*04	0.0283449
1974_6	NA11829	DQA*03:01	DQA*03:01	DQB*03:01	DQB*03:02	DRB*04:01	DRB*04:01	DQA1*03	1.42109e-13	homoz("DQA1*02")	0.022956	DQB1*03	2.73251e-10	homoz("DQB1*06")	0.0090622	DRB1*04	2.70064e-11	homoz("DRB1*13")	0.131877
1974_7	NA11830	DQA*05:01	DQA*02:01	DQB*03:01	DQB*02:01	DRB*13:03	DRB*07:xx	DQA1*05	0.0785419	DQA1*02	0.190356	DQB1*03	0.25003	DQB1*02	0.241786	DRB1*07	0.000896882	DRB1*13	0.267633
1982_8	NA11881	DQA*01:02	DQA*01:02	DQB*06:02	DQB*06:02	DRB*15:01	DRB*15:01	DQA1*01	0	homoz("DQA1*04")	0.0090622	DQB1*06	0.000314242	homoz("DQB1*03")	0.05748	DRB1*15	0.00257829	DRB1*13	0.261697
2003_6	NA12155	DQA*05:01	DQA*03:01	DQB*02:01	DQB*03:01	DRB*03:01	DRB*04:01	DQA1*03	0.174764	DQA1*05	0.273301	DQB1*03	0.0016607	DQB1*02	0.328026	DRB1*03	0.00329147	DRB1*04	0.0140644
2003_7	NA12156	DQA*03:01	DQA*02:01	DQB*03:01	DQB*02:01	DRB*04:07	DRB*07:01	DQA1*03	0.11138	DQA1*02	0.174107	DQB1*03	0.050181	DQB1*02	0.241635	DRB1*07	9.23254e-05	DRB1*04	0.041944
2005_1	NA11920	DQA*03:01	DQA*01:01	DQB*03:01	DQB*05:03	DRB*04:01	DRB*14:01	DQA1*03	2.36756e-08	DQA1*01	0.179946	DQB1*03	0.185448	DQB1*05	0.363828	DRB1*04	5.43426e-08	DRB1*14	0.490404
2005_5	NA11992	DQA*01:01	DQA*05:01	DQB*05:01	DQB*02:01	DRB*01:01	DRB*03:01	DQA1*05	0.0117105	homoz("DQA1*01")	0.389221	DQB1*05	3.31594e-05	DQB1*02	0.267884	DRB1*03	0.0269001	DRB1*01	0.0167589
2005_6	NA11993	DQA*01:01	DQA*01:02	DQB*05:01	DQB*06:02	DRB*01:01	DRB*15:01	DQA1*01	0.0148194	homoz("DQA1*04")	NA	DQB1*06	0.249324	homoz("DQB1*05")	0.399534	DRB1*15	0.0520199	DRB1*01	0.0175619
2005_7	NA12234	DQA*02:01	DQA*01:01	DQB*02:01	DQB*05:03	DRB*07:01	DRB*14:04	DQA1*02	0.0387566	DQA1*01	0.328702	DQB1*05	0.00571717	DQB1*02	0.245026	DRB1*07	2.00271e-05	DRB1*14	0.0339855
2036_1	NA06994	DQA*01:01	DQA*03:01	DQB*05:01	DQB*03:02	DRB*01:01	DRB*04:04	DQA1*03	0.0619506	DQA1*01	0.174134	DQB1*05	0.002831	DQB1*03	0.256947	DRB1*04	0.0269137	DRB1*01	0.0110174
2036_2	NA07000	DQA*05:01	DQA*05:01	DQB*02:01	DQB*03:01	DRB*03:01	DRB*11:01	DQA1*05	1.80838e-05	homoz("DQA1*01")	0.05748	DQB1*03	0.0168012	DQB1*02	0.328024	DRB1*03	0.0116354	DRB1*11	0.192002
2036_3	NA07346	DQA*03:01	DQA*01:01	DQB*03:02	DQB*05:01	DRB*04:03	DRB*01:01	DQA1*03	0.0613596	DQA1*01	0.175851	DQB1*03	0.202033	DQB1*05	0.42202	DRB1*04	0.0088418	DRB1*01	0.0106227
2036_5	NA07347	DQA*05:01	DQA*05:01	DQB*03:01	DQB*02:01	DRB*11:04	DRB*03:01	DQA1*05	7.43092e-05	homoz("DQA1*04")	NA	DQB1*03	0.00316142	DQB1*02	0.328024	DRB1*03	0.0161189	DRB1*11	0.255862
2036_6	NA06985	DQA*01:02	DQA*01:02	DQB*06:02	DQB*06:02	DRB*15:01	DRB*15:01	DQA1*01	0	homoz("DQA1*04")	NA	DQB1*06	0.000945526	homoz("DQB1*02")	0.05748	DRB1*15	0.00147179	DRB1*13	0.292665
2208_1	NA12717	DQA*01:01	-	DQB*05:01	-	DRB*01:01	-	DQA1*01	9.78047e-10	homoz("DQA1*04")	NA	DQB1*05	0.00426152	homoz("DQB1*03")	0.0051326	DRB1*14	0.159177	DRB1*01	0.0127105
2208_2	NA11831	DQA*05:01	DQA*01:02	DQB*02:01	DQB*06:02	DRB*03:01	DRB*15:01	DQA1*05	0.216961	DQA1*01	0.328024	DQB1*06	0.00170405	DQB1*02	0.328308	DRB1*03	0.00619409	DRB1*15	0.113859
2208_5	NA12144	DQA*01:01	DQA*03:01	DQB*05:01	DQB*03:01	DRB*01:01	DRB*04:07	DQA1*03	0.0307018	DQA1*01	0.174636	DQB1*05	0.148407	DQB1*03	0.260517	DRB1*01	0.00894771	DRB1*04	0.0387904
2208_6	NA11832	DQA*01:03	DQA*01:02	DQB*06:03	DQB*06:02	DRB*13:01	DRB*15:01	DQA1*01	0	homoz("DQA1*06")	0.05748	DQB1*06	2.03739e-05	homoz("DQB1*02")	0.05748	DRB1*15	0.121085	DRB1*13	0.19873
2208_7	NA11840	DQA*03:01	DQA*02:01	DQB*03:02	DQB*03:03	DRB*04:04	DRB*07:01	DQA1*03	0.0469166	DQA1*02	0.171718	DQB1*03	1.30163e-11	homoz("DQB1*06")	NA	DRB1*07	4.2888e-06	DRB1*04	0.021108
2208_8	NA12249	DQA*03:01	DQA*01:02	DQB*03:02	DQB*06:04	DRB*04:01	DRB*13:02	DQA1*03	0.0584851	DQA1*01	0.177819	DQB1*06	0.216271	DQB1*03	0.328517	DRB1*04	0.000655093	DRB1*13	0.195199
2250_2	NA12760	DQA*02:01	DQA*02:01	DQB*03:03	DQB*02:01	DRB*07:xx	DRB*07:xx	DQA1*02	2.87986e-09	homoz("DQA1*04")	NA	DQB1*02	0.148706	DQB1*03	0.270296	DRB1*07	0	DRB1*14	0.0347792
2257_8	NA12761	DQA*01:02	DQA*05:01	DQB*06:02	DQB*02:01	DRB*15:01	DRB*03:01	DQA1*05	0.0207779	DQA1*01	0.328024	DQB1*06	0.00371134	DQB1*02	0.329035	DRB1*03	0.00810026	DRB1*15	0.118833
2262_8	NA12762	DQA*04:01	DQA*03:01	DQB*04:02	DQB*03:02	DRB*08:xx	DRB*04:01	DQA1*04	0.312422	DQA1*03	0.212225	DQB1*04	0.21606	DQB1*03	0.276765	DRB1*08	0.0448531	DRB1*04	0.0274603
2354_1	NA12751	DQA*03:01	DQA*05:01	DQB*03:01	DQB*02:01	DRB*04:01	DRB*03:01	DQA1*03	0.0199917	DQA1*05	0.249116	DQB1*03	0.000616097	DQB1*02	0.328024	DRB1*03	0.00401053	DRB1*04	0.0120638
2420_1	NA12750	DQA*01:02	DQA*03:01	DQB*06:02	DQB*03:02	DRB*15:01	DRB*04:04	DQA1*03	0.0132297	DQA1*01	0.178924	DQB1*06	0.0739417	DQB1*03	0.272508	DRB1*04	0.00697616	DRB1*15	0.151056
2420_2	NA12763	DQA*05:01	DQA*01:02	DQB*03:01	DQB*06:02	DRB*15:01	-	DQA1*01	0.188291	DQA1*05	0.227625	DQB1*06	0.0710959	DQB1*03	0.242118	DRB1*01	0.00311493	DRB1*15	0.0498169
2420_3	NA12815	DQA*01:03	DQA*03:01	DQB*06:03	DQB*03:01	-	-	DQA1*01	0.00056198	DQA1*03	0.198747	DQB1*06	0.0109456	DQB1*03	0.325755	DRB1*15	0.166504	DRB1*04	0.0388679
2527_7	NA12813	DQA*02:01	DQA*02:01	DQB*03:03	DQB*02:01	-	-	DQA1*02	0	homoz("DQA1*06")	0.0234044	DQB1*02	0.0730021	DQB1*03	0.307535	DRB1*07	0	DRB1*14	0.0668771
2589_8	NA12873	DQA*01:02	DQA*01:02	DQB*06:02	DQB*06:02	-	-	DQA1*01	0	homoz("DQA1*03")	0.0300687	DQB1*06	0.000459407	homoz("DQB1*03")	0.049045	DRB1*15	0.01028	DRB1*04	0.276897
2781_3	NA12043	DQA*01:01	DQA*03:01	DQB*05:01	DQB*03:02	DRB*01:01	DRB*04:04	DQA1*03	0.00822978	DQA1*01	0.175237	DQB1*05	0.0046705	DQB1*03	0.267371	DRB1*04	0.0510249	DRB1*01	0.0132362
2787_2	NA12044	DQA*01:03	DQA*01:02	DQB*06:03	DQB*06:02	DRB*13:01	DRB*15:01	DQA1*01	0	homoz("DQA1*03")	0.0023853	DQB1*06	3.94331e-05	homoz("DQB1*02")	0.005262	DRB1*15	0.12612	DRB1*13	0.230607
2872_2	NA12003	DQA*01:02	DQA*03:01	DQB*03:02	DQB*06:02	DRB*15:01	DRB*04:01	DQA1*03	3.09412e-07	DQA1*01	0.188289	DQB1*06	0.0760267	DQB1*03	0.32959	DRB1*04	4.79821e-09	DRB1*15	0.071259
2872_6	NA11994	DQA*03:01	DQA*03:01	DQB*03:02	DQB*03:02	DRB*04:02	DRB*04:04	DQA1*03	3.40654e-06	homoz("DQA1*01")	0.05748	DQB1*03	5.24584e-09	homoz("DQB1*06")	0.023144	DRB1*04	0	homoz("DRB1*15")	0.0233504
2872_8	NA12891	DQA*05*01	DQA*01:02	DQB*02:01	DQB*06:02	-	-	DQA1*05	0.0765287	DQA1*01	0.328024	DQB1*06	0.00115994	DQB1*02	0.328065	DRB1*03	0.00331349	DRB1*15	0.0492332
2963_6	NA12004	DQA*01:01	DQA*01:02	DQB*05:01	DQB*06:02	DRB*01:01	DRB*15:01	DQA1*01	9.34921e-07	DQA1*03	0.24188	DQB1*06	0.00592077	DQB1*03	0.328247	DRB1*15	0.14858	DRB1*04	0.0285226
2992_5	NA12006	DQA*01:02	DQA*03:01	DQB*03:02	DQB*06:02	DRB*15:01	DRB*04:04	DQA1*03	0.00172917	DQA1*01	0.198959	DQB1*06	0.0670955	DQB1*03	0.336451	DRB1*04	0.00119692	DRB1*15	0.111502
2992_6	NA11995	DQA*01:02	DQA*01:03	DQB*06:03	DQB*06:02	DRB*13:01	DRB*15:01	DQA1*01	0	homoz("DQA1*03")	0.0147408	DQB1*06	0.001534	homoz("DQB1*03")	0.0151252	DRB1*15	0.0200062	DRB1*13	0.196216
2992_7	NA12005	DQA*01:02	DQA*01:02	DQB*06:02	DQB*06:02	DRB*15:01	DRB*15:01	DQA1*01	0	homoz("DQA1*03")	0.161936	DQB1*06	0.00134936	homoz("DQB1*03")	0.0331248	DRB1*15	5.23612e-06	DRB1*04	0.127569
3122_7	NA12812	DQA*01:03	DQA*03:01	DQB*06:03	DQB*03:01	-	-	DQA1*03	0.0657704	DQA1*01	0.171886	DQB1*06	0.175507	DQB1*03	0.243309	DRB1*04	0.000495572	DRB1*13	0.338183
3122_8	NA12716	DQA*01:01	DQA*05:01	DQB*05:01	DQB*03:01	DRB*01:01	DRB*04:05	DQA1*05	0.248955	DQA1*01	0.241841	DQB1*03	0.237906	DQB1*05	0.354937	DRB1*04	0.0205088	DRB1*01	0.0114818
3125_2	NA12872	DQA*05:01	DQA*03:01	DQB*02:01	DQB*03:02	-	-	DQA1*03	0.102684	DQA1*05	0.25008	DQB1*03	0.0604927	DQB1*02	0.42202	DRB1*03	0.00758858	DRB1*04	0.010533
3125_3	NA12154	DQA*05:01	DQA*03:01	DQB*02:01	DQB*03:02	DRB*03:01	DRB*04:04	DQA1*03	0.141473	DQA1*05	0.265652	DQB1*03	0.0223018	DQB1*02	0.241627	DRB1*03	0.0242767	DRB1*04	0.0129122
3125_5	NA12874	-	-	-	-	-	-	DQA1*04	0.295967	DQA1*01	0.176406	DQB1*05	0.12592	DQB1*04	0.338777	DRB1*08	0.01152	DRB1*16	0.127271
3125_6	NA12814	DQA*01:01	DQA*01:02	DQB*05:01	DQB*06:02	-	-	DQA1*01	0	homoz("DQA1*05")	0.0079745	DQB1*06	0.330294	DQB1*05	0.241832	DRB1*01	0.00515374	DRB1*15	0.0560934
3125_7	NA12045	DQA*01:03	DQA*01:01	DQB*06:03	DQB*05:03	DRB*13:01	DRB*14:01	DQA1*01	0	homoz("DQA1*05")	0.0044616	DQB1*06	0.114553	DQB1*05	0.328163	DRB1*14	0.0357611	DRB1*03	0.284967
* ID of the RNA-Seq sample according to Montgomery et al.

## Sheet: Table S8A
		Predictions with seq2HLA
		HLA - A				HLA - B				HLA - C
Individual	Sample Id*	A1	p	A2	p	B1	p	B2	p	C1	p	C2	P
NA07037	1974_8	A*31	0.007086794	A*30	0.004399474	B*40	0.01403238	B*15	0.02337579	C*03	8.535328e-11	homoz("C*07")	0.0565427
NA11931	2005_2	A*03	0.00922189	A*02	0.001452347	B*44	4.96401e-05	B*07	0.008693496	C*05	0.01224278	C*07	0.01327020
NA12287	2005_8	A*11	0.0002329136	A*02	0.00364941	B*51	0.1430637	B*15	0.00375727	C*15	0.001210156	C*03	0.008153479
NA11894	2011_5	A*01	0.002570816	A*24	0.01830934	B*08	0.0008934076	B*55	0.2151883	C*07	3.27564e-05	C*03	0.03265126
NA12414	2011_6	A*29	2.027845e-05	A*24	0.0265304	B*44	0.0002373732	B*15	0.02052153	C*16	0.01109277	C*03	0.00975313
NA06986	2036_7	A*32	0.001042949	A*03	0.005888569	B*44	1.774789e-06	homoz("B*40")	0.225615	C*04	5.052669e-10	homoz("C*16")	0.2350227
NA12828	2421_5	A*24	0.003372899	A*11	0.003311948	B*44	0.03164337	B*55	0.06159734	C*07	1.178855e-05	C*03	0.01021022
NA12776	2631_1	A*11	0.001487593	A*02	0.002244814	B*15	0.02108443	B*40	0.04977684	C*02	5.107001e-07	C*03	0.02103385
NA12489	3125_1	A*23	0.01489070	A*02	0.004276423	B*27	9.434795e-08	B*44	3.373247e-05	C*04	0.0007900064	C*01	0.02888338

## Sheet: Table S8B
		Predictions with seq2HLA
		HLA - DQA1				HLA - DQB1				HLA - DRB1
Individual	Sample Id	1st allele	p	2nd allele	p	1st allele	p	2nd allele	p	1st allele	p	2nd allele	p
NA07037	1974_8	DQA1*01	0.0004128062	DQA1*03	0.1905979	DQB1*06	0.1066894	DQB1*03	0.2602468	DRB1*04	0.09845396	DRB1*13	0.4103742
NA11931	2005_2	DQA1*05	0.1354832	DQA1*01	0.2420098	DQB1*06	0.01628985	DQB1*02	0.3281111	DRB1*03	0.00313714	DRB1*15	0.1519118
NA12287	2005_8	DQA1*03	2.107164e-08	homoz("DQA1*04")	NA	DQB1*03	4.263359e-10	homoz("DQB1*06")	0.0091475	DRB1*04	0	homoz("DRB1*13")	0.0013717
NA11894	2011_5	DQA1*05	0.05597403	homoz("DQA1*01")	0.3029085	DQB1*06	0.01066782	DQB1*02	0.3291152	DRB1*03	0.001659156	DRB1*15	0.1277821
NA12414	2011_6	DQA1*03	0.04286209	DQA1*01	0.1731903	DQB1*06	0.009660576	DQB1*03	0.2624134	DRB1*04	0.001094834	DRB1*03	0.5247479
NA06986	2036_7	DQA1*02	0	homoz("DQA1*04")	0.0090622	DQB1*02	4.440892e-16	homoz("DQB1*05")	0.0043208	DRB1*07	0	DRB1*14	0.2392726
NA12828	2421_5	DQA1*03	0.01664796	DQA1*01	0.1737771	DQB1*05	0.01113985	DQB1*03	0.2612986	DRB1*04	0.008304399	DRB1*01	0.01101271
NA12776	2631_1	DQA1*03	0.05406657	DQA1*01	0.1719443	DQB1*06	0.005709815	DQB1*03	0.2582447	DRB1*04	5.647577e-05	DRB1*13	0.3311723
NA12489	3125_1	DQA1*02	0.1623097	DQA1*01	0.1726314	DQB1*02	0.1621419	DQB1*05	0.2828414	DRB1*07	4.62524e-07	DRB1*01	0.01299648

[truncated: 1 more sheets: Table S9]
